# Supplementary material for: In-Situ Modification of Nanofiltration Membranes Using Carbon Nanotubes for Water Treatment
Source: Membranes (Basel). 2023 Jun 21;13(7):616. doi: 10.3390/membranes13070616 (PMC10385991; doi:10.3390/membranes13070616)
Supplement: Supplementary file 1 [file membranes-13-00616-s001.zip]

Archive with 1 entries (1 files):
- membranes-2430974-supplementary.pdf
